# Supplementary material for: Insight into the Binding Interaction between PEDCs and hERRγ Utilizing Molecular Docking and Molecular Dynamics Simulations
Source: Molecules. 2024 Jul 10;29(14):3256. doi: 10.3390/molecules29143256 (PMC11278984; doi:10.3390/molecules29143256)
Supplement: Supplementary file 1 [file molecules-29-03256-s001.zip]

Archive with 1 entries (1 files):
- molecules-3059599-supplementary.pdf
